# Supplementary material for: Tumor heterogeneity in neoplasms of breast, colon, and skin
Source: BMC Res Notes. 2010 Nov 25;3:321. doi: 10.1186/1756-0500-3-321 (PMC3002363; doi:10.1186/1756-0500-3-321)
Supplement: Additional file 1 — The recurrent genomic aberrations in the P1 subpopulation in more than50% of the samples for each type tumor. [file 1756-0500-3-321-S1.XLS]

## Sheet: Sheet1
Recurrent aberrations in the P1 subpopulation in more than 50% of the breast cancer cases
Chr	Start	End	Aberrations	Percentage	Start clone	End clone	Start Bind	End Bind
1	3214534	11098993	loss	0.51	dJ785P20	dJ635E18	1p36.32	1p36.22
1	17140091	36743128	loss	0.52	dJ37C10	dJ731G4	1p36.13	1p34.3
8	58226066	146167102	gain	0.65	bA513O17	dJ1056B24	8q12.1	8q24.3
9	132631265	133018395	loss	0.51	bA83J21	bA143H20	9q34.12	9q34.13
16	11088	4851459	loss	0.53	bA344L6	bA127I20	16p13.3	16p13.3
16	30954589	45688066	loss	0.56	bA388M20	bA283C7	16p11.2	16q12.1
16	47238951	47397755	loss	0.51	bA452G23	bA452G23	16q12.1	16q12.1
16	53774536	88643456	loss	0.64	bA26L21	bA533D19	16q12.2	16q24.3
17	801989	53677092	loss	0.69	bA216P6	bA506H21	17p13.3	17q22
17	59626448	61864883	loss	0.51	bA89H15	bA4F22	17q23.3	17q24.2
17	63619442	78374783	loss	0.54	bA147L13	bA567O16	17q24.2	17q25.3
19	183116	63516696	loss	0.69	bK3113P16	bK3138B18	19p13.3	19q13.43
22	22510132	49521447	loss	0.61	bA80O7	bK799F10	22q11.23	22q13.33
X	4616007	153862276	loss	0.55	bA62N12	bA402H20	Xp22.32	Xq28
Recurrent aberrations in the P1 subpopulation in more than 50% of the colon cancer cases
Chr	Start	End	Aberrations	Percentage	Start clone	End clone	Start Bind	End Bind
8	34287764	146167102	gain	0.55	bA75P13	dJ1056B24	8p12	8q24.3
11	62229957	69323924	loss	0.55	bA231P15	bA300I6	11q12.3	11q13.2
17	801989	22465647	loss	0.61	bA216P6	bA260A9	17p13.3	17q11.1
18	168428	3442992	loss	0.55	bA324G2	bA106J7	18p11.32	18p11.31
18	27366553	75701174	loss	0.62	bA549B18	bA154H12	18q12.1	18q23
20	275014	62284676	gain	0.78	dJ852M4	bB152O15	20p13	20q13.33
Recurrent aberrations in the P1 subpopulation in 40% of the KA cases
Chr	Start	End	Aberrations	Percentage	Start clone	End clone	Start Bind	End Bind
X	2789811	154482330	gain	0.4	bA457M7	bA218L14	Xp22.33	Xq28
Y	1986311	1986311	gain	0.4	bA155F12	bA155F12	Yp22.33	Yp22.33
Recurrent aberrations in the P1 subpopulation in more than 50% of the SCC cases
Chr	Start	End	Aberrations	Percentage	Start clone	End clone	Start Bind	End Bind
8	142612553	146167102	loss	0.85	bA370K2	dJ1056B24	8q24.3	8q24.3
9	127232116	139715973	loss	0.79	bA269P11	bA417A4	9q33.3	9q34.3
17	801989	1882486	loss	1	bA216P6	bA233O10	17p13.3	17p13.3
17	69779007	78374783	loss	1	bA478P5	bA567O16	17q25.1	17q25.3
18	75519491	75701174	loss	0.71	bA315M18	bA154H12	18q23	18q23
Note: The recurrent aberrations are shown in maximum 40% of the KAs.
