# Supplementary material for: Tumor heterogeneity in neoplasms of breast, colon, and skin
Source: BMC Res Notes. 2010 Nov 25;3:321. doi: 10.1186/1756-0500-3-321 (PMC3002363; doi:10.1186/1756-0500-3-321)
Supplement: Additional file 2 — The recurrent genomic alternations in the development of P0 P1, P1 P2, and P2 P3 in more than 50% of the samples for each type tumor. [file 1756-0500-3-321-S2.XLS]

## Sheet: Table 3
Recurrent aberrations in the development of P1 - P2 in more than 50% of the breast cancer cases
Chr	Start	End	Aberrations	Percentage	Start clone	End clone	Start Bind	End Bind
1	3214534	45524938	loss	0.61	dJ785P20	dJ534D1	1p36.32	1p34.1
8	90947388	106931857	gain	0.53	dJ1098O20	bA84G22	8q21.3	8q23.1
8	117283875	119373386	gain	0.53	bA536K17	bA455I9	8q23.3	8q24.11
12	122994594	132036472	loss	0.6	bA214K3	bA46H11	12q24.31	12q24.33
15	20363717	100036168	loss	0.62	bA289D12	bA14C10	15q11.2	15q26.3
16	5440772	45688066	loss	0.56	bA518I8	bA283C7	16p13.3	16q12.1
16	68164927	88643456	loss	0.56	bA311C24	bA533D19	16q22.1	16q24.3
19	183116	63516696	loss	0.57	bK3113P16	bK3138B18	19p13.3	19q13.43
20	275014	4766293	loss	0.56	dJ852M4	dJ599I11	20p13	20p13
X	11152967	51394261	loss	0.53	dJ27C22	bA56H2	Xp22.2	Xp11.22
Recurrent aberrations in the development of P2-P3 in more than 50% of the breast cancer cases
Chr	Start	End	Aberrations	Percentage	Start clone	End clone	Start Bind	End Bind
1	3214534	45524938	loss	0.6	dJ785P20	dJ534D1	1p36.32	1p34.1
1	119360541	145622003	gain	0.6	dJ610L12	bA533N14	1p12	1q21.1
1	148424834	153581460	loss	0.6	dJ790G17	bA98F1	1q21.2	1q22
1	156056126	237780877	gain	0.6	bA206M24	bA359A17	1q23.1	1q43
2	167445852	186001245	loss	0.6	bA125M15	bA29E4	2q24.3	2q32.1
3	54007394	195699146	gain	0.77	bA122D19	bA279P10	3p21.1	3q29
4	2718557	190668407	gain	0.79	dJ323A24	bA45F23	4p16.3	4q35.2
5	2570762	180060082	loss	0.74	bK2265D9	bA451H23	5p15.33	5q35.3
6	1241036	170509779	loss	0.8	bA13J16	dJ1086L22	6p25.3	6q27
7	7176442	157756716	loss	0.79	dJ733B9	bA518I12	7p22.1	7q36.3
9	1340595	29639053	loss	0.6	bA66M18	bA48L13	9p24.3	9p21.1
9	71447572	79930787	loss	0.6	bA109D9	bA336N8	9q21.11	9q21.2
9	126127930	139715973	loss	0.6	bA101K10	bA417A4	9q33.3	9q34.3
10	1206029	135072261	loss	0.89	bA29A19	bA122K13	10p15.3	10q26.3
11	1585438	61061395	loss	0.6	bA295K3	bA286N22	11p15.5	11q12.2
11	75965024	83205297	gain	0.6	bA25F7	bA118L16	11q13.5	11q14.1
11	84737833	123449312	loss	0.6	bA482L11	bA485A5	11q14.1	11q24.1
11	124487806	134156487	gain	0.6	bA10N17	bA469N6	11q24.2	11q25
12	152534	53914923	loss	0.85	bA283I3	bA548L8	12p13.33	12q13.2
12	57671170	58235464	gain	0.6	bA150C16	bA390F17	12q14.1	12q14.1
12	58917391	118238008	loss	0.6	bA500A9	bA322N7	12q14.1	12q24.23
14	19570817	105437086	loss	0.8	bA98N22	bA417P24	14q11.2	14q32.33
16	11088	61286985	loss	0.73	bA344L6	bA467O15	16p13.3	16q21
16	61943900	64142051	gain	0.6	bA148F12	bA298C15	16q21	16q21
16	79834964	88643456	loss	0.6	bA446C5	bA533D19	16q23.2	16q24.3
18	168428	68041609	gain	0.6	bA324G2	bA45A1	18p11.32	18q22.3
18	74707626	75701174	gain	0.6	bA563B11	bA154H12	18q23	18q23
20	23543240	28267569	gain	0.6	dJ234M6	bA348I14	20p11.21	20q11.1
22	22510132	49521447	loss	0.6	bA80O7	bK799F10	22q11.23	22q13.33
X	4616007	153862276	loss	0.73	bA62N12	bA402H20	Xp22.32	Xq28
Recurrent aberrations in the development of P1-P2 in more than 50% of the colon cancer cases
Chr	Start	End	Aberrations	Percentage	Start clone	End clone	Start Bind	End Bind
1	3214534	246181016	gain	0.59	dJ785P20	bA438H8	1p36.32	1q44
2	132886154	229475755	gain	0.55	bA1L22	bA70L16	2q21.2	2q36.3
4	1065598	190668407	loss	0.56	bA296G16	bA45F23	4p16.3	4q35.2
5	12216435	32916357	gain	0.55	dJ64M18	bA53L13	5p15.2	5p13.3
5	67498164	100906817	loss	0.55	bA421A17	bA418P19	5q13.1	5q21.1
6	1241036	170509779	gain	0.59	bA13J16	dJ1086L22	6p25.3	6q27
7	1080569	157756716	gain	0.8	bA449P15	bA518I12	7p22.3	7q36.3
9	1340595	29639053	gain	0.55	bA66M18	bA48L13	9p24.3	9p21.1
11	59508958	61395556	loss	0.55	bA21B14	dJ466A11	11q12.1	11q12.2
11	67418276	69323924	loss	0.55	dJ901A4	bA300I6	11q13.2	11q13.2
12	7918177	14697706	gain	0.55	bA277E18	bA502N13	12p13.31	12p13.1
15	20363717	100036168	loss	0.66	bA289D12	bA14C10	15q11.2	15q26.3
17	6894000	25261602	loss	0.56	bA144K9	bA104I20	17p13.1	17q11.2
20	275014	62284676	gain	0.7	dJ852M4	bB152O15	20p13	20q13.33
X	4616007	21601094	gain	0.55	bA62N12	bA406A18	Xp22.32	Xp22.12
X	35271454	153862276	gain	0.65	bA172M3	bA402H20	Xp21.1	Xq28
Recurrent aberrations in the development of P1-P2 in more than 50% of the KA cases
Chr	Start	End	Aberrations	Percentage	Start clone	End clone	Start Bind	End Bind
13	19136604	113954546	loss	0.8	bA76K19	bA245B11	13q12.11	13q34
20	275014	62284676	gain	0.6	dJ852M4	bB152O15	20p13	20q13.33
X	2789811	131680315	gain	0.6	bA457M7	bA10E6	Xp22.33	Xq26.2
Y	1986311	1986311	gain	0.6	bA155F12	bA155F12	Yp22.33	Yp22.33
Recurrent aberrations in the development of P1-P2 in more than 50% of the SCC cases
Chr	Start	End	Aberrations	Percentage	Start clone	End clone	Start Bind	End Bind
1	3055522	32440655	loss	0.57	bA465B22	bA277A4	1p33.36	1p35.1
2	231787962	241796109	loss	0.57	bA419H23	bA556H17	2q37.1	2q37.3
3	77584830	196768555	gain	0.68	bA220O14	bA506F8	3p12.3	3q29
3	197030993	199160165	loss	0.57	dJ1087L12	bA23M2	3q29	3q29
4	1065598	190668407	gain	0.57	bA296G16	bA45F23	4p16.3	4q35.2
7	14863660	124865352	gain	0.57	bA547G15	bA420H19	7p21.2	7q31.33
8	142612553	146167102	loss	0.57	bA370K2	dJ1056B24	8q24.3	8q24.3
9	90604332	100705548	loss	0.68	bA176L21	bA192E23	9q22.1	9q22.33
10	1206029	135072261	loss	0.67	bA29A19	bA122K13	10p15.3	10q26.3
11	1585438	134156487	loss	0.68	bA295K3	bA469N6	11p15.5	11q25
12	112653797	132036472	loss	0.57	bA438N16	bA46H11	12q24.13	12q24.33
13	94506903	113954546	loss	0.57	bA74A12	bA245B11	13q32.1	13q34
14	19570817	79520755	gain	0.57	bA98N22	bA526N18	14q11.2	14q31.1
15	19791367	100036168	loss	0.85	bA2F9	bA14C10	15q11.2	15q26.3
16	11088	88643456	loss	0.72	bA344L6	bA533D19	16p13.3	16q24.3
17	2312031	69639765	loss	0.71	bA135N5	bA155C2	17p13.3	17q25.1
18	168428	74870925	loss	0.69	bA324G2	bA563B11	18p11.32	18q23
19	183116	63516696	loss	0.71	bK3113P16	bK3138B18	19p13.3	19q13.43
20	275014	62284676	loss	0.71	dJ852M4	bB152O15	20p13	20q13.33
22	21400636	49521447	loss	0.79	bA50L23	bK799F10	22q11.22	22q13.33
X	2789811	154482330	gain	0.71	bA457M7	bA218L14	Xp22.33	Xq28
Y	1986311	1986311	gain	0.71	bA155F12	bA155F12	Yp22.33	Yp22.33
